# Supplementary material for: Nutritional Characterisation of Childhood Chronic Kidney Disease: Trace Element Malnutrition in Paediatric Renal Disease (TeMPeReD) Study
Source: Nutrients. 2025 Jan 31;17(3):535. doi: 10.3390/nu17030535 (PMC11820732; doi:10.3390/nu17030535)
Supplement: Supplementary file 1 [file nutrients-17-00535-s001.zip]

Archive with 1 entries (1 files):
- nutrients-3392634-supplementary.pdf
